# Supplementary material for: Real-Time 3D Tracking of Multi-Particle in the Wide-Field Illumination Based on Deep Learning
Source: Sensors (Basel). 2024 Apr 18;24(8):2583. doi: 10.3390/s24082583 (PMC11054292; doi:10.3390/s24082583)
Supplement: Supplementary file 1 [file sensors-24-02583-s001.zip]

Archive with 2 entries (2 files):
- result.avi
- Supporting Information.pdf
